# Supplementary material for: A database linking Chinese patents to China’s census firms
Source: Sci Data. 2018 Mar 27;5:180042. doi: 10.1038/sdata.2018.42 (PMC5956277; doi:10.1038/sdata.2018.42)
Supplement: Supplementary file 1 [file sdata201842-isa1.zip › i_Investigation.txt]

# Investigation File generated for Scientific Data with Investigation File Authoring Tool version 0.1.0 on 21/02/2018 - This metadata file is CC0
ONTOLOGY SOURCE REFERENCE
Term Source Name	GAZ	ERO	IAO	OBI	NCIT
Term Source File	http://data.bioontology.org/ontologies/GAZ	http://data.bioontology.org/ontologies/ERO	http://data.bioontology.org/ontologies/IAO	http://data.bioontology.org/ontologies/OBI	http://data.bioontology.org/ontologies/NCIT
Term Source Version	$Revision: 1.512 $	2013-08-02	2015-02-23	2014-08-18	17.06d
Term Source Description	Gazetteer	Eagle-I Research Resource Ontology	Information Artifact Ontology	Ontology for Biomedical Investigations	National Cancer Institute Thesaurus
INVESTIGATION
Investigation Identifier
Investigation Title
Investigation Description
Investigation Submission Date
Investigation Public Release Date
INVESTIGATION PUBLICATIONS
Investigation PubMed ID
Investigation Publication DOI
Investigation Publication Author List
Investigation Publication Title
Investigation Publication Status
Investigation Publication Status Term Accession Number
Investigation Publication Status Term Source REF
INVESTIGATION CONTACTS
Investigation Person Last Name
Investigation Person Mid Initials
Investigation Person First Name
Investigation Person Address
Investigation Person Phone
Investigation Person Fax
Investigation Person Email
Investigation Person Affiliation
Investigation Person Roles
Investigation Person Roles Term Accession Number
Investigation Person Roles Term Source REF
STUDY
Study Identifier	10.1038/sdata.2018.42
Study Title	A database linking Chinese patents to China’s census firms
Study Submission Date	10/01/2017
Study Public Release Date	27/03/2018
Study Description	http://www.nature.com/articles/sdata201842#abstract
Study File Name	s_study_Zhang.txt
Comment[Subject Keywords]	//;///;//
Comment[Manuscript Licence]	CC BY-4.0
Comment[Experimental Metadata Licence]	CC0
Comment[Supplementary Information File Name]	
Comment[Supplementary Information File Type]	x-zip-compressed
Comment[Supplementary Information File URL]	http://www.nature.com/articles/sdata201842#supplementary-information
Comment[Data Repository]	Harvard Dataverse
Comment[Data Record Accession]	doi:10.7910/DVN/QUH8KT
Comment[Data Record URI]	http://dx.doi.org/10.7910/DVN/QUH8KT
STUDY DESIGN DESCRIPTORS
Study Design Type	data integration objective	natural language processing objective	text processing and analysis objective
Study Design Type Term Accession Number	ERO:0100092	ERO:0100106	ERO:0100104
Study Design Type Term Source REF	ERO	ERO	ERO
STUDY PUBLICATIONS
Study PubMed ID
Study Publication DOI
Study Publication Author List
Study Publication Title
Study Publication Status
Study Publication Status Term Accession Number
Study Publication Status Term Source REF
STUDY FACTORS
Study Factor Name
Study Factor Type
Study Factor Type Term Accession Number
Study Factor Type Term Source REF
STUDY ASSAYS
Study Assay Measurement Type	patent
Study Assay Measurement Type Term Accession Number	IAO:0000313
Study Assay Measurement Type Term Source REF	IAO
Study Assay Technology Type	digital curation
Study Assay Technology Type Term Accession Number	OBI:0302914
Study Assay Technology Type Term Source REF	OBI
Study Assay Technology Platform	""
Study Assay File Name	a_assay_Zhang.txt
STUDY PROTOCOLS
Study Protocol Name	Extracting SIPO Patent Data	Extracting ASIE Firm Data	Pre-processing Patent Assignee Names and ASIE Firm Names	Matching ASIE Firms to Patent Assignees
Study Protocol Type	Data Extraction	Data Extraction	data cleaning objective	data transformation
Study Protocol Type Term Accession Number	NCIT:C44285	NCIT:C44285	ERO:0100012	OBI:0200000
Study Protocol Type Term Source REF	NCIT	NCIT	ERO	OBI
Study Protocol Description				
Study Protocol URI	""	""	""	""
Study Protocol Version				
Study Protocol Parameters Name	""	""	""	""
Study Protocol Parameters Name Term Accession Number	""	""	""	""
Study Protocol Parameters Name Term Source REF	""	""	""	""
Study Protocol Components Name	""	""	""	""
Study Protocol Components Type	""	""	""	""
Study Protocol Components Type Term Accession Number	""	""	""	""
Study Protocol Components Type Term Source REF	""	""	""	""
STUDY CONTACTS
Study Person Last Name	He	Tong	Zhang	He
Study Person First Name	Zi-Lin	Tony W.	Yuchen	Wenlong
Study Person Mid Initials				
Study Person Email	""	""	yzhang54@tulane.edu	""
Study Person Phone				
Study Person Fax				
Study Person Address				
Study Person Affiliation	Tilburg University, 5037 AB Tilburg, Tilburg, 5000 LE, Netherlands	University of Colorado, Leeds School of Business, 995 Regent Dr, Boulder, CO 80309, USA	Tulane University, Freeman School of Business, 7 McAlister Dr., Golding/Woldenberg Hall, New Orleans, Louisiana 70118, USA	University of International Business & Economics, 10 Huixin Dongjie, Chaoyang District, Beijing 100029, China
Study Person Roles				
Study Person Roles Term Accession Number				
Study Person Roles Term Source REF				
Comment[Study Person ORCID]			0000-0003-0220-1757	
Comment[Funder]				
Comment[FundRef ID]				
Comment[Funder Term Source REF]				
Comment[Grant Identifier]				
