# Supplementary material for: A database linking Chinese patents to China’s census firms
Source: Sci Data. 2018 Mar 27;5:180042. doi: 10.1038/sdata.2018.42 (PMC5956277; doi:10.1038/sdata.2018.42)
Supplement: Supplementary file 1 [file sdata201842-isa1.zip › s_study_Zhang.txt]

Source Name	Material Type	Term Source REF	Term Accession Number	Characteristics[geographical location]	Term Source REF	Term Accession Number	Protocol REF	Comment[date range]	Sample Name
SIPO patent database	data set	IAO	IAO:0000100	China	GAZ	GAZ:00002845	Extracting SIPO Patent Data	1985/date	ASIE database
ASIE database	data set	IAO	IAO:0000100	China	GAZ	GAZ:00002845	Extracting ASIE Firm Data	1998/2009	ASIE Firm Data
