# Supplementary material for: A database linking Chinese patents to China’s census firms
Source: Sci Data. 2018 Mar 27;5:180042. doi: 10.1038/sdata.2018.42 (PMC5956277; doi:10.1038/sdata.2018.42)
Supplement: Supplementary file 1 [file sdata201842-isa1.zip › a_assay_Zhang.txt]

Sample Name	Protocol REF	Assay Name	Raw Data File	Comment[Data Repository]	Comment[Data Record Accession]	Comment[Data Record URI]	Protocol REF	Derived Data File	Comment[Data Repository]	Comment[Data Record Accession]	Comment[Data Record URI]
ASIE database	Pre-processing Patent Assignee Names and ASIE Firm Names	ASIE database_design patents	Construction of a Database Linking SIPO Patents to Firms in China's ASIE 1998-2009.pdf	Harvard Dataverse	doi:10.7910/DVN/QUH8KT	http://dx.doi.org/10.7910/DVN/QUH8KT	Matching ASIE Firms to Patent Assignees	ASIE firms matched to design patents.txt	Harvard Dataverse	doi:10.7910/DVN/QUH8KT	http://dx.doi.org/10.7910/DVN/QUH8KT
ASIE database	Pre-processing Patent Assignee Names and ASIE Firm Names	ASIE database_invention patents	Construction of a Database Linking SIPO Patents to Firms in China's ASIE 1998-2009.pdf	Harvard Dataverse	doi:10.7910/DVN/QUH8KT	http://dx.doi.org/10.7910/DVN/QUH8KT	Matching ASIE Firms to Patent Assignees	ASIE firms matched to invention patents.txt	Harvard Dataverse	doi:10.7910/DVN/QUH8KT	http://dx.doi.org/10.7910/DVN/QUH8KT
ASIE database	Pre-processing Patent Assignee Names and ASIE Firm Names	ASIE database_utility model patents	Construction of a Database Linking SIPO Patents to Firms in China's ASIE 1998-2009.pdf	Harvard Dataverse	doi:10.7910/DVN/QUH8KT	http://dx.doi.org/10.7910/DVN/QUH8KT	Matching ASIE Firms to Patent Assignees	ASIE firms matched to utility model patents.txt	Harvard Dataverse	doi:10.7910/DVN/QUH8KT	http://dx.doi.org/10.7910/DVN/QUH8KT
ASIE Firm Data	Pre-processing Patent Assignee Names and ASIE Firm Names	ASIE Firm Data_design patents	Construction of a Database Linking SIPO Patents to Firms in China's ASIE 1998-2009.pdf	Harvard Dataverse	doi:10.7910/DVN/QUH8KT	http://dx.doi.org/10.7910/DVN/QUH8KT	Matching ASIE Firms to Patent Assignees	ASIE firms matched to design patents.txt	Harvard Dataverse	doi:10.7910/DVN/QUH8KT	http://dx.doi.org/10.7910/DVN/QUH8KT
ASIE Firm Data	Pre-processing Patent Assignee Names and ASIE Firm Names	ASIE Firm Data_invention patents	Construction of a Database Linking SIPO Patents to Firms in China's ASIE 1998-2009.pdf	Harvard Dataverse	doi:10.7910/DVN/QUH8KT	http://dx.doi.org/10.7910/DVN/QUH8KT	Matching ASIE Firms to Patent Assignees	ASIE firms matched to invention patents.txt	Harvard Dataverse	doi:10.7910/DVN/QUH8KT	http://dx.doi.org/10.7910/DVN/QUH8KT
ASIE Firm Data	Pre-processing Patent Assignee Names and ASIE Firm Names	ASIE Firm Data_utility model patents	Construction of a Database Linking SIPO Patents to Firms in China's ASIE 1998-2009.pdf	Harvard Dataverse	doi:10.7910/DVN/QUH8KT	http://dx.doi.org/10.7910/DVN/QUH8KT	Matching ASIE Firms to Patent Assignees	ASIE firms matched to utility model patents.txt	Harvard Dataverse	doi:10.7910/DVN/QUH8KT	http://dx.doi.org/10.7910/DVN/QUH8KT
